# Supplementary material for: Ab Initio Calculations on the Ground and Excited Electronic States of Thorium–Ammonia, Thorium–Aza-Crown, and Thorium–Crown Ether Complexes
Source: Molecules. 2023 Jun 12;28(12):4712. doi: 10.3390/molecules28124712 (PMC10301992; doi:10.3390/molecules28124712)
Supplement: Supplementary file 1 [file molecules-28-04712-s001.zip]

Archive with 1 entries (1 files):
- molecules-2445835-supplementary.pdf
